# Supplementary material for: Plant-Root Exudate Analogues Influence Activity of the 1-Aminocyclopropane-1-Carboxylate (ACC) Deaminase Gene in Pseudomonas hormoni G20-18T
Source: Microorganisms. 2023 Oct 6;11(10):2504. doi: 10.3390/microorganisms11102504 (PMC10608949; doi:10.3390/microorganisms11102504)
Supplement: Supplementary file 1 [file microorganisms-11-02504-s001.zip]

Archive with 1 entries (1 files):
- microorganisms-2600253-supplementary.pdf
